# Supplementary material for: Ocular images-based artificial intelligence on systemic diseases
Source: Biomed Eng Online. 2023 May 19;22:49. doi: 10.1186/s12938-023-01110-1 (PMC10197476; doi:10.1186/s12938-023-01110-1)
Supplement: Supplementary file 1 — Additional file 1. Table S1 Summary of the studies about ocular images-based AI for systemic diseases and parameters. [file 12938_2023_1110_MOESM1_ESM.xlsx]

## Sheet: Sheet1
Author, Year	Ocular Images	Model	Datasets	Systemic diseases/parameters	Outcome type, Performance
Zhang et al., 2020	retinal fundus photographs	Inception-v3	1222 images in total, training (80%), tuning (10%), test (10%) no external dataset	Hyperglycemia Hypertension Dyslipidemia Age Gender Drinking Salty Taste Smoking BMI WHR HCT MCHC T-BIL D-BIL	binary, accuracy=0.787, AUC=0.880 binary, accuracy=0.688, AUC=0.766 binary, accuracy=0.667, AUC=0.703 binary, accuracy=0.748, AUC=0.850 binary, accuracy=0.624, AUC=0.704 binary, accuracy=0.863, AUC=0.948 binary, accuracy=0.757, AUC=0.809 binary, accuracy=0.732, AUC=0.794 binary, accuracy=0.712, AUC=0.731 binary, accuracy=0.646, AUC=0.704 binary, accuracy=0.698, AUC=0.759 binary, accuracy=0.605, A…
Zhang et al., 2021	retinal fundus photographs	ResNet-50	86312 images in total, training (70%), tuning (10%), test (20%) two external datasets (16118 and 6162 images)	Type 2 diabetes CKD Early CKD	binary, AUC from 0.845 to 0.871 binary, AUC from 0.897 to 0.898 binary, AUC from 0.845 to 0.848
Poplin et al., 2018	retinal fundus photographs	​Inception-v3	UK​ ​Biobank: 120090 images in total, training (96082 images), validation (24008 images) EyePACS: 1684896 images in total, training (1682938 images), validation (1958 images) no external dataset	Age Gender Smoking HbAlc SBP DBP BMI	regression, R2=0.74&0.82 binary, AUC=0.97&0.97 binary, AUC=0.71 regression, R2=0.09 regression, R2=0.36 regression, R2=0.32 regression, R2=0.13
Cheung et al., 2021	retinal fundus photographs	SIVA-DLS	5309 images in total, training (80%), validation (10%) three external datasets (45644, 627, and 243 images)	Age Gender MABP BMI HbAlc Smoking Total cholesterol	regression, R2 from 0.195 to 0.212 regression, R2 from 0.063 to 0.089 regression, R2 from 0.199 to 0.201 regression, R2 from 0.244 to 0.251 regression, R2 from 0.202 to 0.215 regression, R2=0.045 regression, R2 from 0.068 to 0.069
Kim et al., 2022	retinal fundus photographs	ResNet-152	24366 images in total, training (89%), validation (1%), test (10%) one external dataset (168358 images)	Age Gender	regression, MAE from 2.76 to 3.55 binary, AUC from 0.96 to 0.98
Son et al., 2020	retinal fundus photographs	​Inception-v3	44184 images in total, five-fold cross-validation no external dataset	Coronary Artery Calcium Score	binary, AUC from 0.757 to 0.843
Chang et al., 2020	retinal fundus photographs	Xception	15408 images in total, training (80.2%), validation (9.9%), test (9.9%) no external dataset	Carotid Artery Atherosclerosis	binary, accuracy=0.583, AUC=0.713
Rim et al., 2021	retinal fundus photographs	Efficientnet	18447 images in total, training (15911 images), test (2536 images) two external datasets (18920 and 1054 images)	Coronary Artery Calcium Score	ternary, AUC from 0.729 to 0.742
Cheung et al., 2022	retinal fundus photographs	EfficientNet-b2	12132 images in total, five-fold cross-validation five external datasets (492, 67, 111, 31 and 116images)	Alzheimer’s disease-dementia Amyloid β	binary, accuracy from 0.796 to 0.921, AUC from 0.73 to 0.93 binary, accuracy from 0.806 to 0.893, AUC from 0.68 to 0.80
Nunes et al., 2019	OCT images	SVM	146 images in total, two, five and ten-fold cross-validation no external dataset	Alzheimer’s Disease Parkinson’s Disease	ternary, accuarcy from AUC from 0.674 to 82.2
Wisely et al., 2020	OCTA images UWF color images FAF images	ResNet18	352 eyes in total, training (284 eyes), test (68 eyes) no external dataset	Alzheimer’s Disease	binary, AUC from 0.829 to 0.841
Cervera et al., 2021	retinal fundus photographs	Inception v3 Squeezenet v1.0 Densenet 121	18920 images in total, training (17028 images), five-fold cross-validation, test (1892 images) no external dataset	Peripheral Neuropathy	binary, AUC from 0.71 to 0.88
Appaji et al., 2019	retinal fundus photographs	bagged-trees SVM	269 participants in total, five-fold cross-validation no external dataset	Schizophrenia Bipolar Disorder	binary, accuracy=0.86 binary, accuracy=0.73
Lau et al., 2019	retinal fundus photographs	FNN PRNN	180 participants in total, ten-fold cross-validation no external dataset	White Matter Hyperintensities	binary, sensitivity=0.929, specificity=0.984
Kang et al., 2020	retinal fundus photographs	VGG-19	6212 participants in total, training (4970 participants), validation (621 participants), test (621 participants) no external dataset	Early CKD	binary, AUC=0.91
Sabanayagam et al., 2020	retinal fundus photographs	cCondenseNet	6485 participants in total, training (5188 participants), validation (1297 participants) two external datasets (3735 and 1538 participants)	CKD	binary, AUC from 0.733 to 0.938
Cavaliere et al., 2019	OCT images	SVM	96 participants in total, leave-one-out cross-validation no external dataset	Multiple Sclerosis	binary, AUC=0.97
Garcia-Martin et al., 2021	OCT images	SVM FNN	96 participants in total, leave-one-out cross-validation no external dataset	Multiple Sclerosis	binary, sensitivity from 0.85 to 0.98, specificity from 0.75 to 0.98
Suner et al., 2007	external eye images	NR	117 images in total no external dataset	Anemia	binary, sensitivity=0.55, specificity=0.70
Chen et al., 2017	external eye images	Kalman filter	100 images in total, ten-fold cross-validation no external dataset	Anemia	binary, sensitivity from 0.7619 to 1.0000, specificity from 0.5862 to 1.0000
Dimauro et al., 2018	external eye images	k-nearest neighbor	113 participants in total no external dataset	Anemia	binary, sensitivity=1.00, specificity=1.00
Mitani et al., 2020	retinal fundus photographs	Inception-v4	114205 images in total, training (80006 images), tunning (11457 images), validation (22742 images) no external dataset	Anemia	binary, AUC=0.870
Wei et al., 2021	OCT images	AneNet	428 images in total, training (80%), test (20%), five-fold cross-validation no external dataset	Anemia	binary, accuracy=0.9865, AUC=0.9983
Liu et al., 2008	external eye images	ART2 NN	15 participants in total no external dataset	Obstructive Sleep Apnea	binary, accuracy=0.91
Xiao et al., 2021	retinal fundus photographs slit-lamp images	ResNet-101	fundus: 1989 images in total, training (75%), tunning (25%) one external dataset (800 images) fundus: 2481 images in total, training (75%), tunning (25%) one external dataset (1069 images)	Hepatobiliary Diseases Liver Cancer Liver Cirrhosis Chronic Viral Hepatitis Non-Alcoholic Fatty Liver Disease Cholelithiasis Hepatic Cyst	binary, AUC=0.68&0.74 binary, AUC=0.84&0.93 binary, AUC=0.83&0.90 binary, AUC=0.62&0.69 binary, AUC=0.70&0.63 binary, AUC=0.68&0.58 binary, AUC=0.69&0.66
Banowati et al., 2019	external eye images	Inception-v3	80 images in total, ten-fold cross-validation no external dataset	Hypercholesterolemia	binary, accuracy=0.8452
Vaghefi et al., 2019	retinal fundus photographs	CNN	165104 images in total, training (60%), tuning (20%), test (20%) no external dataset	Smoking	binary, AUC=0.86
Rim et al., 2020	retinal fundus photographs	VGG-16	108692 images in total, development (86994 images), test (21698 images) four external datasets (9324, 4234, 63275, and 50732 images)	Gender Age Body Muscle Mass Height Bodyweight Percentage Body Fat BMI Creatinine DBP SBP Hematocrit Hemoglobin Red blood cell count	binary, accuracy from 0.70 to 0.91, AUC from 0.80 to 0.96 regression, R2 from 0.36 to 0.83 regression, R2 from 0.33 to 0.52 regression, R2 from 0.08 to 0.42 regression, R2 from 0.04 to 0.36 regression, R2 from 0.08 to 0.23 regression, R2 from 0.01 to 0.17 regression, R2 from 0.01 to 0.38 regression, R2 from 0.16 to 0.35 regression, R2 from 0.16 to 0.31 regression, R2 from 0.09 to 0.57 regression,…
